# Supplementary material for: Pan-Amyloid Reactive Peptides p5+14 and p5R Exhibit Specific Charge-Dependent Binding to Glycosaminoglycans
Source: Pharmaceuticals (Basel). 2025 Sep 6;18(9):1340. doi: 10.3390/ph18091340 (PMC12472597; doi:10.3390/ph18091340)
Supplement: Supplementary file 1 [file pharmaceuticals-18-01340-s001.zip]

Archive with 1 entries (1 files):
- pharmaceuticals-3783093-supplementary.pdf
